# Supplementary material for: Comparison of the combined use of CNV-seq and karyotyping or QF-PCR in prenatal diagnosis: a retrospective study
Source: Sci Rep. 2023 Feb 1;13:1862. doi: 10.1038/s41598-023-29053-6 (PMC9892513; doi:10.1038/s41598-023-29053-6)
Supplement: Supplementary file 1 — Supplementary Table 1. [file 41598_2023_29053_MOESM1_ESM.xlsx]

## Sheet: Sheet1
Supplemental Table 1 The Detailed information of all CNVs detected in our study
Number	Indications	Maternal Age (years)	Gestational Age (weeks)	CNV results	Classification
1	UA	33	28.71	seq[GRCh37]dup(6)(q27q27)chr6:g.169310001_170560000dup	VUS
2	UA	33	22.43	seq[GRCh37]del(11)(p12p12)chr11:g.37360001_38010000del	VUS
3	UA	24	23.43	seq[GRCh37]del(22)(q11.21q11.21)chr22:g.18950001_21500004del	P
4	UA	30	29.71	seq[GRCh37]del(13)(q34q34)chr13:g.114320001_114970000del	VUS
5	UA	23	19.43	seq[GRCh37]del(15)(q11.2q11.2)chr15:g.22776624_23076623del	P
6	UA	26	24.86	seq[GRCh37]del(15)(q11.2q11.2)chr15:g.22776624_23276623del	P
7	UA	31	18.86	seq[GRCh37]del(16)(p13.11p13.11)chr16:g.14860001_16610000del	P
8	UA	23	30.14	seq[GRCh37]del(16)(p11.2p11.2)chr16:g.28760001_29060000del	P
9	UA	26	25	seq[GRCh37]del(16)(p13.11p13.11)chr16:g.14860001_16410000del	P
10	UA	26	27	seq[GRCh37]del(17)(q12q12)chr17:g.34800001_36250000del	P
11	UA	33	24.86	seq[GRCh37]del(2)(p21p16.3)chr2:g.47587852_47987851del	P
12	UA	25	20.71	seq[GRCh37]del(3)(p13p13)chr3:g.71010005_71410004del	LP
13	UA	31	22.57	seq[GRCh37]del(2)(q14.1q14.1)chr2:g.115329852_115829851del	VUS
14	UA	41	23.71	seq[GRCh37]dup(X)(p22.31p22.31)chrX:g.6410001_8160000dup	VUS
15	UA	24	24.14	seq[GRCh37]dup(X)(p22.31p22.31)chrX:g.6410001_8160000dup	VUS
16	UA	22	22.14	seq[GRCh37]dup(Y)(q11.223q11.23)chrY:g.24710001_28060000dup	VUS
17	UA	29	23.14	seq[GRCh37]del(7)(q31.1q31.1)chr7:g.107900001_108500000del	VUS
18	UA	31	25.43	seq[GRCh37]del(10)(q26.13q26.13)chr10:g.123210006_123910005del	VUS
19	UA	30	29.14	seq[GRCh37]del(4)(q35.2q35.2)chr4:g.189982601_190932600del	VUS
20	UA	31	25.29	seq[GRCh37]del(7)(q21.11q21.13)chr7:g.84950001_90850000del	VUS
21	UA	34	28.71	seq[GRCh37]dup(12)(q23.2q23.3)chr12:g.102910002_104310001dup	VUS
22	UA	27	18.86	seq[GRCh37]dup(8)(p23.1p23.1)chr8:g.8110001_11960000dup	P
23	UA	28	25.14	seq[GRCh37]dup(2)(p12p12)chrX:g.6410001_8160000dup	VUS
24	UA	27	28.29	seq[GRCh37]dup(2)(q12.2q12.3)chr2:g.106837852_108537851dup	VUS
25	UA	28	27.14	seq[GRCh37]del(22)(q13.1q13.2)chr22:g.40500005_41050004del	P
26	UA	21	30.14	seq[GRCh37]dup(2)(q24.3q24.3)chr2:g.167229852_168429851dup	VUS
27	UA	25	23.57	seq[GRCh37]dup(22)(q13.31q13.32)chr22:g.47450005_48800004dup	VUS
28	UA	29	25	seq[GRCh37]del(10)(q21.1q21.1)chr10:g.57060001_57610000del	VUS
29	UA	20	25.71	seq[GRCh37]dup(X)(p22.31p22.31)chrX:g.6460001_8160000dup	VUS
30	UA	26	25	seq[GRCh37]dup(X)(p22.31p22.31)chrX:g.6410001_8210000dup	VUS
31	UA	32	31.57	seq[GRCh37]dup(X)(p22.31p22.31)chrX:g.6460001_8160000dup	VUS
32	UA	27	24	seq[GRCh37]dup(22)(22q11.22)chr22:g.22350005_22600004dup	VUS
33	UA	24	25	seq[GRCh37]del(8)(p23.2p23.1)chr8:g.5860001_6410000del	VUS
34	UA	31	23.57	seq[GRCh37]del(15)(q21.1q21.2)chr15:g.49376624_49926623del	VUS
35	UA	33	24.86	seq[GRCh37]del(X)(q27.2q27.2)chrX:g.140310001_140810000del	VUS
36	UA	22	24	seq[GRCh37]del(2)(p12p12)chr2:g.78337852_78837851del	VUS
37	UA	24	27.57	seq[GRCh37]del(6)(q16.3q16.3)chr6:g.103260001_103760000del	VUS
38	UA	28	25	seq[GRCh37]del(22)(q11.23q12.1)chr22:g.25550005_26050004del	VUS
39	UA	23	23.86	seq[GRCh37]del(14)(q21.2q21.2)chr14:g.43600001_44100000del	VUS
40	UA	30	24.71	seq[GRCh37]dup(14)(q23.3q23.3)chr14:g.67400001_67900000dup	VUS
41	UA	25	21.29	seq[GRCh37]del(5)(p15.2p15.2)chr5:g.12260001_12760000del	VUS
42	UA	28	20.86	seq[GRCh37]del(6)(q14.1q14.1)chr6:g.83260001_83760000del	VUS
43	UA	21	26.14	seq[GRCh37]del(X)(q23q24)chrX:g.116260001_116760000del	VUS
44	UA	32	23.14	seq[GRCh37]dup(14)(q21.1q21.1)chr14:g.42350001_42850000dup	VUS
45	UA	34	18.57	seq[GRCh37] del(3)(q26.1q26.1)chr3:g.161060005_161560004del	VUS
46	UA	36	27.14	seq[GRCh37]del(4)(q13.2q13.2)chr4:g.66807701_67457700del	VUS
47	UA	31	18.43	seq[GRCh37]del(16)(p11.2p11.2)chr16:g.29560001_30210000del	VUS
48	UA	25	23.86	seq[GRCh37]del(6)(q26q26)chr6:g.162510001_163110000del	VUS
49	UA	29	23	seq[GRCh37]del(1)(q21.1q21.1)chr1:g.145460001_146060000del	VUS
50	UA	28	28	seq[GRCh37]del(1)(q31.1q31.1)chr1:g.189160001_189910000del	VUS
51	UA	28	26	seq[GRCh37]dup(15)(q11.2q11.2)chr15:g.22576624_23276623dup	VUS
52	UA	25	21.86	seq[GRCh37]del(7)(q11.21q11.21)chr7:g.64500001_65200000del	VUS
53	UA	31	24	seq[GRCh37]dup(12)(q11q12)chr12:g.37860002_38660001dup	VUS
54	UA	25	24.43	seq[GRCh37] dup(10)(q11.22q11.22)chr10:g.46710001_47760000dup	VUS
55	UA	34	30	seq[GRCh37] dup(7)(q36.1q36.2)chr7:g.152475001_153525000dup	VUS
56	UA	31	22.14	seq[GRCh37]dup(5)(q35.1q35.1)ch5:g.171360001_172510000dup	VUS
57	UA	19	25.86	seq[GRCh37]del(4)(q28.3q28.3)chr4:g.135432601_136582600del	VUS
58	UA	24	25	seq[GRCh37]dup(22)(q11.21q11.21)chr22:g.18000001_19350004dup	VUS
59	UA	28	26.71	seq[GRCh37]dup(14)(q22.1q22.1)chr14:g.51250001_52550000dup	VUS
60	UA	23	19	seq[GRCh37]dup(22)(q11.21q11.21)chr22:g.18900001_20350004dup	VUS
61	UA	24	23.86	seq[GRCh37]dup(15)(q13.2q13.3)chr15:g.30926624_32476623dup	VUS
62	UA	18	27.29	seq[GRCh37]dup(20)(p12.3p12.3)chr20:g.7110001_8610000dup	VUS
63	UA	29	23.43	seq[GRCh37]del(3)(q29q29)chr3:g.195715295_197365294del	VUS
64	UA	28	23.71	seq[GRCh37]dup(1)(q25.1q25.1)chr1:g.174760001_175760000dup	VUS
65	UA	27	24.43	seq[GRCh37]del(1)(q21.1q21.2)chr1:g.145810001_147910000del seq[GRCh37]del(16)(q22.2q22.2)chr16:g.70810001_71310000del	P VUS
66	UA	26	24.14	seq[GRCh37]del(8)(q21.13q21.2)chr8:g.82915101_85365100del	VUS
67	UA	22	31.57	seq[GRCh37]dup(18)(p11.21q11.1)chr18:g.15360001_18960000dup	VUS
68	AMA	39	28.43	seq[GRCh37]del(2)(p16.3p16.3)chr2:g.51237852_51587851del	LP
69	AMA	36	16.14	seq[GRCh37]del(X)(q21.1q21.1)chrX:g.80060001_80210000del	VUS
70	AMA	38	28.86	seq[GRCh37]dup(X)(p21.1p21.1)chrX:g.32710001_32860000dup	VUS
71	AMA	35	18.29	seq[GRCh37]del(8)(p23.3p23.2)chr8:g.260001_2360000del	VUS
72	AMA	35	18.86	seq[GRCh37]del(2)(q13q13)chr2:g.111379852_113179851del	VUS
73	AMA	34	18	seq[GRCh37]del(2)(q23.1q23.1)chr2:g.148829852_149029851del	LP
74	AMA	34	18.57	seq[GRCh37]dup(X)(q21.33q21.33)chrX:g.94260001_96110000dup	VUS
75	AMA	40	17.86	seq[GRCh37]del(7)(q36.3q36.3)chr7:g.157475001_158275000del	VUS
76	AMA	34	19	seq[GRCh37]del(Y)(p11.2p11.2)chrY:g.6610001_8360000del	VUS
77	AMA	38	17.86	seq[GRCh37]del(3)(q24q24)chr3:g.144660005_145910004del	VUS
78	AMA	35	21.57	seq[GRCh37]dup(21)(q21.2q21.2)chr21:g.24111194_25261193dup	VUS
79	AMA	37	20.57	seq[GRCh37]dup(3)(p26.3p26.3)chr3:g.860001_2310000dup	VUS
80	AMA	36	18.29	seq[GRCh37]del(20)(q13.2q13.2)chr20:g.50410001_50560000del	VUS
81	AMA	35	20.29	seq[GRCh37]dup(12)(q21.1q21.1)chr12:g.72060002_72360001dup	VUS
82	AMA	37	19.43	seq[GRCh37]dup(11)(p15.2p15.2)chr11:g.14860001_15310000dup	VUS
83	AMA	37	17.71	seq[GRCh37]del(7)(q31.1q31.1)chr7:g.110850001_111400000del	VUS
84	AMA	36	18.29	seq[GRCh37]dup(10)(q21.3q21.3)chr10:g.66560005_67110004dup	VUS
85	AMA	37	19	seq[GRCh37]del(3)(q26.1q26.1)chr3:g.162110005_162610004del	VUS
86	AMA	37	18.43	seq[GRCh37]del(3)(p26.3p26.3)chr3:g.1410001_1910000del	VUS
87	AMA	40	22	seq[GRCh37]del(16)(p12.2p12.2)chr16:g.21510001_22010000del	VUS
88	AMA	39	22.43	seq[GRCh37]dup(11)(p14.3p14.3)chr11:g.26860001_27360000del	VUS
89	AMA	36	20.43	seq[GRCh37]del(17)(q22q22)chr11:g.26860001_27360000del	VUS
90	AMA	35	19.29	seq[GRCh37]del(8)(p22p22)chr8:g.16360001_16860000del	VUS
91	AMA	39	19.14	seq[GRCh37]dup(12)(q21.31q21.31)chr12:g.83910002_84410001dup	VUS
92	AMA	36	20	seq[GRCh37]del(14)(q31.3q31.3)chr14:g.86500001_87000000del	VUS
93	AMA	34	19.43	seq[GRCh37]del(1)(q31.1q31.1)chr1:g.189260001_189760000del	VUS
94	AMA	36	19.43	seq[GRCh37]del(8)(p23.3p23.2)chr8:g.1860001_2360000del	VUS
95	AMA	37	18	seq[GRCh37]dup(12)(p12.1p12.1)chr12:g.25160002_25660001dup	VUS
96	AMA	34	19.29	seq[GRCh37]del(1)(p21.1p21.1)chr1:g.105810001_106310000del	VUS
97	AMA	34	20	seq[GRCh37]del(1)(p32.1p32.1)chr1:g.60410001_60910000del seq[GRCh37]del(7)(q31.1q31.1)chr7:g.110550001_111050000del	VUS VUS
98	AMA	37	19	seq[GRCh37]del(2)(q32.1q32.1)chr2:g.186729852_187229851del seq[GRCh37]del(X)(p22.11p22.11)chrX:g.22710001_23310000del	VUS VUS
99	AMA	37	22.29	seq[GRCh37]del(10)(p12.31p12.31)chr10:g.19310001_19960000del	VUS
100	AMA	36	19.14	seq[GRCh37]del(2)(p16.3p16.3)chr2:g.51987852_52737851del	VUS
101	AMA	34	19	seq[GRCh37]del(4)(q28.3q28.3)chr4:g.131882601_132582600del	VUS
102	AMA	34	18.86	seq[GRCh37]del(2)(q21.1q21.1)chr2:g.130729852_131529851del	VUS
103	AMA	36	19.57	seq[GRCh37]dup(15)(q22.2q22.2)chr15:g.62126624_62926623dup seq[GRCh37]dup(18)(p11.32p11.32)chr18:g.10001_510000dup	VUS VUS
104	AMA	37	19.57	seq[GRCh37]del(10)(q21.1q21.1)chr10:g.59010001_59910000del	VUS
105	AMA	39	19.29	seq[GRCh37]dup(8)(q12.1q12.1)chr8:g.57315101_58465100dup	VUS
106	AMA	34	19	seq[GRCh37]dup(3)(p14.2p14.2)chr3:g.59910001_61110004dup seq[GRCh37]del(3)(q13.13q13.13)chr3:g.109210005_109710004del	VUS VUS
107	AMA	38	18.86	seq[GRCh37]dup(7)(p12.1p12.1)chr7:g.51000001_52800000dup	VUS
108	AMA	40	18.71	seq[GRCh37]del(1)(q21.1q21.1)chr1:g.145060001_146060000del	VUS
109	AMA	37	18.71	seq[GRCh37]dup(15)(q11.1q11.2)chr15:g.20250001_23376623dup	VUS
110	IMSSR	26	19	seq[GRCh37]del(12)(p13.33p13.33)chr12:g.460001_1560000del; seq[GRCh37]del(18)(p11.32p11.32)chr18:g.110001_860000del	VUS VUS
111	IMSSR	27	19.86	seq[GRCh37]del(13)(q21.1q21.1)chr13:g.55820001_57420000del	VUS
112	IMSSR	32	19.29	seq[GRCh37]del(14)(q21.2q21.2)chr14:g.45450001_46100000del	VUS
113	IMSSR	18	18.57	seq[GRCh37]del(17)(q21.31q21.32)chr17:g.44800001_45400000del	VUS
114	IMSSR	21	19	seq[GRCh37]del(17)(q25.3q25.3)chr17:g.80400001_81050000del	VUS
115	IMSSR	22	17.86	seq[GRCh37]dup(5)(p12p11)chr5:g.45310001_46360000dup	VUS
116	IMSSR	32	18.71	seq[GRCh37]dup(15)(q13.1q13.2)chr15:g.29476624_30676623dup	VUS
117	IMSSR	30	23	seq[GRCh37]dup(16)(p11.2p11.2)chr16:g.31910001_33860000dup	VUS
118	IMSSR	28	18	seq[GRCh37]dup(16)(p13.11p13.11)chr16:g.14860001_16460000dup	LP
119	IMSSR	27	19	seq[GRCh37]dup(17)(q12q12)chr17:g.34800001_36350000dup	P
120	IMSSR	29	18.86	seq[GRCh37]del(15)(q11.2q11.2)chr15:g.22676624_23226623del	P
121	IMSSR	29	18.86	seq[GRCh37]dup(X)(p22.31p22.31)chrX:g.6410001_8160000dup	VUS
122	IMSSR	27	18	seq[GRCh37]del(13)(q32.3q32.3)chr13:g.100520001_100870000del	P
123	IMSSR	27	19.14	seq[GRCh37]del(X)(p22.2p22.2)chrX:g.11010001_11160000del	VUS
124	IMSSR	31	18.43	seq[GRCh37]dup(X)(p22.31p22.31)chrX:g.6410001_8160000dup	VUS
125	IMSSR	29	18.57	seq[GRCh37]del(15)(q11.2q11.2)chr15:g.22776624_23076623del	P
126	IMSSR	31	17.86	seq[GRCh37]del(X)(q25q25)chrX:g.123460001_123760000del	P
127	IMSSR	29	18.14	seq[GRCh37]dup(22)(q11.21q11.21)chr22:g.18850001_21450004dup	P
128	IMSSR	29	18	seq[GRCh37]dup(10)(q11.21q11.21)chr10:g.42810001_44760000dup seq[GRCh37]del(X)(p22.31p22.31)chrX:g.6410001_8160000del	VUS P
129	IMSSR	27	20.14	seq[GRCh37]dup(8)(q21.2q21.3)chr8:g.86165101_87165100dup	VUS
130	IMSSR	24	18.71	seq[GRCh37]dup(11)(p11.2p11.2)chr11:g.47210001_47360000dup	VUS
131	IMSSR	33	18	seq[GRCh37]dup(18)(q12.3q12.3)chr18:g.38710001_39710000dup	VUS
132	IMSSR	25	18.71	seq[GRCh37]del(4)(q35.2q35.2)chr4:g.189432601_190932600del	VUS
133	IMSSR	24	17.57	seq[GRCh37]dup(3)(p26.3p26.3)chr3:g.1410001_2660000dup	VUS
134	IMSSR	33	18.14	seq[GRCh37]dup(6)(p12.1p12.1)chr6:g.53110001_54110000dup	VUS
135	IMSSR	31	18.29	seq[GRCh37]dup(X)(p22.31p22.31)chrX:g.6410001_8110000dup	VUS
136	IMSSR	26	18.71	seq[GRCh37]dup(7)(q11.21q11.21)chr8:g.3560001_5410000dup	VUS
137	IMSSR	29	18.14	seq[GRCh37]dup(X)(p22.31p22.31)chrX:g.6460001_8160000dup	VUS
138	IMSSR	26	17.86	seq[GRCh37]del(X)(p22.31p22.31)chrX:g.6960001_7310000del	P
139	IMSSR	29	19.71	seq[GRCh37]dup(16)(p11.2p11.2)chr16:g.29710001_30210000dup	P
140	IMSSR	25	21.14	seq[GRCh37]del(15)(q11.2q11.2)chr15:g.22726624_23276623del	VUS
141	IMSSR	33	20.14	seq[GRCh37]del(6)(q22.32q22.33)chr6:g.127060001_127610000del	VUS
142	IMSSR	29	19.57	seq[GRCh37]del(2)(q36.3q36.3)chr2:g.229729852_230229851del	VUS
143	IMSSR	26	19.71	seq[GRCh37]del(16)(p13.3p13.3)chr16:g.6760001_7260000del	VUS
144	IMSSR	33	18.86	seq[GRCh37]del(7)(q31.1q31.1)chr7:g.110800001_111300000del	VUS
145	IMSSR	26	19	seq[GRCh37]del(11)(p14.2p14.1)chr11:g.26860001_27360000del	VUS
146	IMSSR	25	19.43	seq[GRCh37]del(1)(q31.1q31.1)chr1:g.189160001_189660000del	VUS
147	IMSSR	29	19.29	seq[GRCh37]del(9)(p23p23)chr9:g.11810001_12310000del	VUS
148	IMSSR	33	19	seq[GRCh37]del(17)(q22q22)chr17:g.50350001_50850000del	VUS
149	IMSSR	26	19.71	seq[GRCh37]del(22)(q11.21q11.22)chr22:g.22150005_22650004del	VUS
150	IMSSR	25	20.57	seq[GRCh37]dup(12)(p11.22p11.22)chr12:g.27860002_28360001dup	VUS
151	IMSSR	32	19.86	seq[GRCh37]del(5)(q23.2q23.2)chr5:g.124310001_124810000del seq[GRCh37]del(8)(p21.3p21.3)chr8:g.20460001_20960000del	VUS VUS
152	IMSSR	32	19.29	seq[GRCh37]dup(11)(p11.2p11.2)chr11:g.48060001_48560000dup seq[GRCh37]dup(13)(q21.33q21.33)chr13:g.69720001_70570000dup	VUS VUS
153	IMSSR	28	19.43	seq[GRCh37]del(7)(q31.1q31.1)chr7:g.110950001_111450000del seq[GRCh37]del(13)(q14.3q21.1)chr13:g.54920001_59070000del	VUS VUS
154	IMSSR	22	18.57	seq[GRCh37]del(7)(q11.21q11.21)chr7:g.64600001_65200000del	VUS
155	IMSSR	24	21.29	seq[GRCh37]del(7)(q11.21q11.21)chr7:g.64550001_65150000del	VUS
156	IMSSR	27	18.29	seq[GRCh37]del(7)(q35q35)chr7:g.143275001_143975000del	VUS
157	IMSSR	24	19	seq[GRCh37]dup(10)(q26.3q26.3)chr10:g.134810006_135510005dup seq[GRCh37]dup(X)(p22.31p22.31)chrX:g.6410001_8160000dup	VUS VUS
158	IMSSR	23	18.86	seq[GRCh37]del(22)(q11.21q11.21)chr22:g.20650005_21500004del	VUS
159	IMSSR	31	21.71	seq[GRCh37]dup(2)(q23.3q24.1)chr2:g.153979852_155029851dup	VUS
160	IMSSR	33	18.14	seq[GRCh37]dup(4)(p16.1p16.1)chr4:g.9834501_10984500dup	VUS
161	IMSSR	33	18.57	seq[GRCh37]dup(1)(q41q41)chr1:g.219360001_220460000dup	VUS
162	IMSSR	28	19.71	seq[GRCh37]dup(18)(q11.2q11.2)chr18:g.20060001_21160000dup seq[GRCh37]dup(19)(p12q11)chr19:g.24210001_27760000dup	VUS VUS
163	IMSSR	32	21.57	seq[GRCh37]del(4)(q28.1q28.1)chr4:g.126532601_127882600del	VUS
164	IMSSR	31	19.14	seq[GRCh37]del(17)(q12q12)chr17:g.34800001_36250000del	VUS
165	IMSSR	32	18.86	seq[GRCh37]del(17)(p12p12)chr17:g.14100001_15500000del	VUS
166	IMSSR	24	18.71	seq[GRCh37]dup(16)(p13.11p13.11)chr16:g.14960001_16360000dup	VUS
167	IMSSR	34	21.14	seq[GRCh37]dup(15)(q13.2q13.3)chr15:g.30926624_32426623dup	VUS
168	IMSSR	33	19.29	seq[GRCh37]del(2)(q14.3q21.1)chr2:g.129529852_131279851del	VUS
169	IMSSR	27	19.57	seq[GRCh37]dup(X)(p22.31p22.31)chrX:g.6410001_8160000dup	VUS
170	IMSSR	31	19	seq[GRCh37]dup(4)(q34.3q34.3)chr4:g.178132601_179932600dup	VUS
171	IMSSR	31	18.57	seq[GRCh37]dup(2)(q36.3q36.3)chr2:g.227529852_228529851dup seq[GRCh37]dup(X)(p22.31p22.31)chrX:g.6410001_8160000dup	VUS VUS
172	IMSSR	30	18.43	seq[GRCh37]del(16)(p11.2p11.2)chr16:g.28310001_30310000del	P
173	IMSSR	22	19.29	seq[GRCh37]dup(22)(q11.21q11.21)chr22:g.18850001_21500004dup	P
174	IMSSR	24	19.86	seq[GRCh37]dup(22)(q11.21q11.21)chr22:g.18900001_21550004dup	P
175	IMSSR	31	19.14	seq[GRCh37]dup(22)(q11.21q11.21)chr22:g.18850001_21600004dup	P
176	IMSSR	28	20.71	seq[GRCh37]dup(10)(p11.21p11.1)chr10:g.34710001_38760000dup	VUS
177	IMSSR	23	22.57	seq[GRCh37]dup(6)(p25.3p24.3)chr6:g.360001_8660000dup seq[GRCh37]del(6)(p22.1p22.1)chr6:g.27460001_27960000del	VUS VUS
178	IMSSR	32	20.71	seq[GRCh37]dup(15)(q11.1q13.1)chr15:g.20000001_28976623dup	P
179	INIPTR	25	18.29	seq[GRCh37]del(8)(q21.3q21.3)chr8:g.89515101_90015100del	VUS
180	INIPTR	35	18.71	seq[GRCh37]dup(22)(q11.21q11.21)chr22:g.18850001_21500004dup	P
181	INIPTR	23	18	seq[GRCh37]del(18)(p11.32p11.32)chr18:g.10001_1010000del seq[GRCh37]dup(4)(q32.3q35.2)chr4:g.167482601_191032600dup	VUS P
182	INIPTR	24	19.43	seq[GRCh37]dup(13)(q31.2q34)chr13:g.88370001_115070000dup seq[GRCh37]del(X)(p22.33p21.1)chrX:g.2610001_33610000del	P P
183	INIPTR	29	20	seq[GRCh37]dup(22)(q11.21q11.21)chr22:g.18900001_21450004dup	P
184	INIPTR	23	18.57	seq[GRCh37]dup(8)(p23.3p23.2)chr8:g.1810001_6110000dup	VUS
185	INIPTR	27	21	seq[GRCh37]del(8)(p23.2p23.1)chr8:g.5760001_6260000del	VUS
186	INIPTR	35	23.43	seq[GRCh37]dup(17)(p13.3p13.3)chr17:g.1_1150000dup seq[GRCh37]del(X)(q27.1q28)chrX:g.138910001_154960000del	VUS P
187	INIPTR	25	26.14	seq[GRCh37]dup(X)(p22.31p22.31)ChrX:g.6410001_8160000dup	VUS
188	INIPTR	26	19.57	seq[GRCh37]del(15)(q13.3q14)chr15:g.32876624_34676623del	VUS
189	INIPTR	23	21.57	seq[GRCh37]del(22)(q11.21q11.21)chr22:g.18900001_21450004del	P
190	INIPTR	32	20	seq[GRCh37]del(12)(q14.1q14.1)chr12:g.59210002_61960001del	VUS
191	INIPTR	29	20.43	seq[GRCh37]dup(16)(p13.11p12.3)chr16:g.15460001_18260000dup	VUS
192	INIPTR	30	21.29	seq[GRCh37]del(2)(q32.1q32.3)chr2:g.189079852_192329851del	P
193	INIPTR	27	17.86	seq[GRCh37]del(15)(q11.2q11.2)chr15:g.22676624_23276623del	P
194	INIPTR	26	19.86	seq[GRCh37]dup(22)(q11.21q11.21)chr22:g.18850001_21500004dup	P
195	INIPTR	21	20	seq[GRCh37]dup(22)(q11.21q11.21)chr22:g.18850001_21450004dup	P
196	INIPTR	23	22.43	seq[GRCh37]dup(4)(p16.3p11)chr4:g.10001_49057700dup	P
197	Mixed indications	31	17.29	seq[GRCh37]del(9)(q34.3q34.3)chr9:g.138660001_140160000del	P
198	Mixed indications	36	18.57	seq[GRCh37]dup(15)(q21.2q21.3)chr15:g.51576624_52926623dup	VUS
199	Mixed indications	39	17.86	seq[GRCh37]dup(3)(q22.1q22.1)chr3:g.129910005_131410004dup	VUS
200	Mixed indications	36	20	seq[GRCh37]dup(X)(p11.21q12)chrX:g.57210001_66660000dup	VUS
201	Mixed indications	34	18.71	seq[GRCh37]del(2)(p12p12)chr2:g.81437852_81937851del	VUS
202	Mixed indications	27	18.86	seq[GRCh37]dup(10)(p11.23p11.22)chr10:g.30360001_31410000dup	VUS
203	Mixed indications	32	23.71	seq[GRCh37]del(13)(q21.1q21.1)chr13:g.56270001_57470000del	VUS
204	Mixed indications	30	26.71	seq[GRCh37]dup(8)(p21.3p21.3)chr8:g.19660001_21160000dup seq[GRCh37]dup(X)(p22.31p22.31)chrX:g.6460001_8160000dup	VUS VUS
205	Mixed indications	39	32	seq[GRCh37]del(1)(q21.1q21.2)chr1:g.146060001_147960000del	VUS
206	Other indications	34	26	seq[GRCh37]del(10)(10p15.3p14)chr10:g.60001_7660000del seq[GRCh37]dup(10)(10q26.2q26.3)chr10:g.130310006_135510005dup	P VUS
207	Other indications	29	17	seq[GRCh37]del(18)(q22.1q22.2)chr18:g.63860001_67410000del	VUS
208	Other indications	27	19.14	seq[GRCh37]del(7)(q11.21q11.21)chr7:g.64500001_65150000del	VUS
209	Other indications	31	18.57	seq[GRCh37]del(7)(q11.21q11.21)chr7:g.64500001_65150000del	VUS
210	Other indications	31	17.43	seq[GRCh37]dup(17)(q12q12)chr17:g.34800001_36250000dup	P
211	Other indications	32	20.29	seq[GRCh37]dup(16)(p13.11p13.11)chr16:g.14860001_16410000dup	VUS
212	Other indications	26	19.29	seq[GRCh37]dup(4)(p15.2p15.2)chr4:g.21584501_22634500dup	VUS
213	Other indications	33	17.14	seq[GRCh37]del(9)(p24.3p24.3)chr9:g.860001_1360000del	VUS
214	Other indications	33	18.29	seq[GRCh37]dup(X)(p21.2p21.2)chrX:g.31110001_31410000dup	VUS
215	Other indications	23	19.14	seq[GRCh37]del(8)(p23.3p23.2)chr8:g.1810001_2360000del	VUS
216	Other indications	30	19.14	seq[GRCh37]del(4)(p15.1p15.1)chr4:g.27734501_28284500del	VUS
217	Other indications	26	18.86	seq[GRCh37]dup(15)(q21.3q21.3)chr15:g.56526624_57026623dup	VUS
218	Other indications	30	19.29	seq[GRCh37]del(12)(q21.31q21.31)chr12:g.85910002_86410001del	VUS
219	Other indications	29	18	seq[GRCh37]del(3)(p22.1p22.1)chr3:g.41410001_41910000del	VUS
220	Other indications	37	18.86	seq[GRCh37]del(4)(q13.1q13.1)chr4:g.63607701_64107700del	VUS
221	Other indications	27	22.71	seq[GRCh37]dup(11)(q22.3q22.3)chr11:g.104317001_104967000dup seq[GRCh37]dup(15)(q13.1q13.2)chr15:g.28976624_30376623dup	VUS VUS
222	Other indications	33	24	seq[GRCh37]dup(15)(q26.3q26.3)chr15:g.101226624_101926623dup	VUS
223	Other indications	25	19.71	seq[GRCh37]dup(5)(q34q34)chr5:g.160160001_161210000dup	VUS
224	Other indications	33	19	seq[GRCh37]dup(2)(p14p14)chr2:g.67087852_68237851dup	VUS
225	Other indications	25	18.57	seq[GRCh37]dup(17)(q12q12)chr17:g.32800001_34050000dup	VUS
226	Other indications	32	19	seq[GRCh37]dup(3)(p14.2p14.2)chr3:g.59910001_61110004dup	VUS
227	Other indications	31	19.14	seq[GRCh37]dup(8)(q21.3q21.3)chr8:g.90565101_91865100dup	VUS
228	Other indications	32	21.71	seq[GRCh37]dup(16)(q23.3q23.3)chr16:g.82110001_83710000dup	VUS
229	Other indications	22	18.86	seq[GRCh37]dup(X)(p22.31p22.31)chrX:g.6410001_8160000dup	VUS
230	Other indications	27	18.43	seq[GRCh37]dup(18)(q22.1q22.1)chr18:g.65460001_66460000dup	VUS
231	Other indications	26	22	seq[GRCh37]dup(8)(p21.3p21.2)chr8:g.22610001_24660000dup	VUS
232	Other indications	27	19.43	seq[GRCh37]dup(22)(q13.31q13.33)chr22:g.47800005_50200004dup	VUS
233	Other indications	20	21.71	seq[GRCh37]dup(6)(p11.2q11.1)chr6:g.57310001_62410000dup	VUS
