# Supplementary material for: Comparison of the combined use of CNV-seq and karyotyping or QF-PCR in prenatal diagnosis: a retrospective study
Source: Sci Rep. 2023 Feb 1;13:1862. doi: 10.1038/s41598-023-29053-6 (PMC9892513; doi:10.1038/s41598-023-29053-6)
Supplement: Supplementary file 2 — Supplementary Table 2. [file 41598_2023_29053_MOESM2_ESM.xlsx]

## Sheet: Sheet1
Supplemental Table 2 Inheritance pattern of CNVs detected in our study
Number	Indications	Maternal Age (years)	Gestational Age (weeks)	CNV results	Classification	Inheritance Paternaltern
1	UA	29	23	seq[GRCh37]del(1)(q21.1q21.1)chr1:g.145460001_146060000del	VUS	Paternal
2	UA	27	24.4286	seq[GRCh37]del(1)(q21.1q21.2)chr1:g.145810001_147910000del seq[GRCh37]del(16)(q22.2q22.2)chr16:g.70810001_71310000del	P VUS	Maternal Maternal
3	UA	31	24	seq[GRCh37]dup(12)(q11q12)chr12:g.37860002_38660001dup	VUS	Paternal
4	UA	23	23.8571	seq[GRCh37]del(14)(q21.2q21.2)chr14:g.43600001_44100000del	VUS	Maternal
5	UA	28	26.7143	seq[GRCh37]dup(14)(q22.1q22.1)chr14:g.51250001_52550000dup	VUS	Maternal
6	UA	28	26	seq[GRCh37]dup(15)(q11.2q11.2)chr15:g.22576624_23276623dup	VUS	Maternal
7	UA	31	18.4286	seq[GRCh37]del(16)(p11.2p11.2)chr16:g.29560001_30210000del	VUS	Paternal
8	UA	22	31.5714	seq[GRCh37]dup(18)(p11.21q11.1)chr18:g.15360001_18960000dup	VUS	Maternal
9	UA	22	24	seq[GRCh37]del(2)(p12p12)chr2:g.78337852_78837851del	VUS	Maternal
10	UA	24	25	seq[GRCh37]dup(22)(q11.21q11.21)chr22:g.18000001_19350004dup	VUS	Maternal
11	UA	28	25	seq[GRCh37]del(22)(q11.23q12.1)chr22:g.25550005_26050004del	VUS	De novo
12	UA	25	23.5714	seq[GRCh37]dup(22)(q13.31q13.32)chr22:g.47450005_48800004dup	VUS	Maternal
13	UA	29	23.4286	seq[GRCh37]del(3)(q29q29)chr3:g.195715295_197365294del	VUS	De novo
14	UA	36	27.1429	seq[GRCh37]del(4)(q13.2q13.2)chr4:g.66807701_67457700del	VUS	Maternal
15	UA	25	21.2857	seq[GRCh37]del(5)(p15.2p15.2)chr5:g.12260001_12760000del	VUS	Maternal
16	UA	28	20.8571	seq[GRCh37]del(6)(q14.1q14.1)chr6:g.83260001_83760000del	VUS	De novo
17	UA	25	21.8571	seq[GRCh37]del(7)(q11.21q11.21)chr7:g.64500001_65200000del	VUS	Paternal
18	UA	24	25	seq[GRCh37]del(8)(p23.2p23.1)chr8:g.5860001_6410000del	VUS	Maternal
19	UA	26	24.1429	seq[GRCh37]del(8)(q21.13q21.2)chr8:g.82915101_85365100del	VUS	Paternal
20	UA	26	25	seq[GRCh37]dup(X)(p22.31p22.31)chrX:g.6410001_8210000dup	VUS	Maternal
21	UA	29	25	seq[GRCh37]del(10)(10q21.1)chr10:57060001-57610000del	VUS	Paternal
22	UA	33	22.4286	seq[GRCh37]del(11)(p12p12)chr11:g.37360001_38010000del	VUS	Paternal
23	UA	30	29.7143	seq[GRCh37]del(13)(q34q34)chr13:g.114320001_114970000del	VUS	Maternal
24	UA	26	27	seq[GRCh37]del(17)(q12q12)chr17:g.34800001_36250000del	P	Maternal
25	UA	31	22.5714	seq[GRCh37]del(2)(2q14.1)chr2:g.115329852_115829851del	VUS	Paternal
26	UA	24	23.4286	seq[GRCh37]del(22)(q11.21q11.21)chr22:g.18950001_21500004del	P	Maternal
27	UA	28	27.1429	seq[GRCh37]del(22)(q13.1q13.2)chr22:g.40500005_41050004del	P	De novo
28	UA	30	29.1429	seq[GRCh37]del(4)(q35.2q35.2)chr4:g.189982601_190932600del	VUS	Paternal
29	UA	31	25.2857	seq[GRCh37]del(7)(q21.11q21.13)chr7:g.84950001_90850000del	VUS	De novo
30	UA	31	25.4286	seq[GRCh37]dup(10)(q26.3q26.3)chr10:g.123210006_123910005del	VUS	Paternal
31	UA	34	28.7143	seq[GRCh37]dup(12)(q23.2q23.3)chr12:g.102910002_104310001dup	VUS	Maternal
32	UA	27	28.2857	seq[GRCh37]dup(2)(q12.2q12.3)chr2:g.106837852_108537851dup	VUS	Paternal
33	UA	33	28.7143	seq[GRCh37]dup(6)(q27q27)chr6:g.169310001_170560000dup	VUS	Maternal
34	UA	27	18.8571	seq[GRCh37]dup(8)(8p23.1)chr8:g.8110001_11960000dup	P	Maternal
35	UA	32	31.5714	seq[GRCh37]dup(X)(p22.31p22.31)chrX:g.6460001_8160000dup	VUS	Maternal
36	UA	24	24.1429	seq[GRCh37]dup(X)(Xp22.31)chrX:g.6410001_8160000dup	VUS	Paternal
37	UA	22	22.1429	seq[GRCh37]dup(Y)(Yq11.223q11.23)chrY:g.24710001_28060000dup	VUS	Paternal
38	AMA	34	19.2857	seq[GRCh37]del(1)(p21.1p21.1)chr1:g.105810001_106310000del	VUS	Paternal
39	AMA	40	18.7143	seq[GRCh37]del(1)(q21.1q21.1)chr1:g.145060001_146060000del	VUS	Paternal
40	AMA	34	19.4286	seq[GRCh37]del(1)(q31.1q31.1)chr1:g.189260001_189760000del	VUS	Paternal
41	AMA	34	20	seq[GRCh37]del(1)(p32.1p32.1)chr1:g.60410001_60910000del seq[GRCh37]del(7)(q31.1q31.1)chr7:g.110550001_111050000del	VUS VUS	Paternal Maternal
42	AMA	37	22.2857	seq[GRCh37]del(10)(p12.31p12.31)chr10:g.19310001_19960000del	VUS	De novo
43	AMA	36	18.2857	seq[GRCh37]dup(10)(q21.3q21.3)chr10:g.66560005_67110004dup	VUS	Paternal
44	AMA	37	19.4286	seq[GRCh37]dup(11)(p15.2p15.2)chr11:g.14860001_15310000dup	VUS	Paternal
45	AMA	39	22.4286	seq[GRCh37]del(11)(p14.3p14.3)chr11:g.26860001_27360000del	VUS	Paternal
46	AMA	36	20	seq[GRCh37]del(14)(q31.3q31.3)chr14:g.86500001_87000000del	VUS	Maternal
47	AMA	37	18.7143	seq[GRCh37]dup(15)(q11.1q11.2)chr15:g.20250001_23376623dup	VUS	Maternal
48	AMA	37	19	seq[GRCh37]del(2)(q32.1q32.1)chr2:g.186729852_187229851del seq[GRCh37]del(X)(p22.11p22.11)chrX:g.22710001_23310000del	VUS VUS	Maternal Maternal
49	AMA	36	19.1429	seq[GRCh37]del(2)(p16.3p16.3)chr2:g.51987852_52737851del	VUS	Maternal
50	AMA	37	19	seq[GRCh37]del(3)(q26.1q26.1)chr3:g.162110005_162610004del	VUS	Paternal
51	AMA	34	19	seq[GRCh37]dup(3)(p14.2p14.2)chr3:g.59910001_61110004dup seq[GRCh37]del(3)(q13.13q13.13)chr3:g.109210005_109710004del	VUS VUS	Paternal; Maternal
52	AMA	37	20.5714	seq[GRCh37]dup(3)(p26.3p26.3)chr3:g.860001_2310000dup	VUS	Maternal
53	AMA	34	19	seq[GRCh37]del(4)(q28.3q28.3)chr4:g.131882601_132582600del	VUS	Maternal
54	AMA	37	17.7143	seq[GRCh37]del(7)(q31.1q31.1)chr7:g.110850001_111400000del	VUS	Paternal
55	AMA	35	19.2857	seq[GRCh37]del(8)(p22p22)chr8:g.16360001_16860000del	VUS	Maternal
56	AMA	39	19.2857	seq[GRCh37]dup(8)(q12.1q12.1)chr8:g.57315101_58465100dup	VUS	Maternal
57	AMA	35	18.8571	seq[GRCh37]del(2)(q13q13)chr2:g.111379852_113179851del	VUS	De novo
58	AMA	34	18	seq[GRCh37]del(2)(q23.1q23.1)chr2:g.148829852_149029851del	LP	Maternal
59	AMA	38	17.8571	seq[GRCh37]del(3)(q24q24)chr3:g.144660005_145910004del	VUS	Maternal
60	AMA	36	16.1429	seq[GRCh37]del(X)(Xq21.1)chrX:g.80060001_80210000del	VUS	Maternal
61	AMA	34	19	seq[GRCh37]del(Y)(p11.2p11.2)chrY:g.6610001_8360000del	VUS	Paternal
62	AMA	35	21.5714	seq[GRCh37]dup(21)(q21.2q21.2)chr21:g.24111194_25261193dup	VUS	Paternal
63	AMA	34	18.5714	seq[GRCh37]dup(X)(q21.33q21.33)chrX:g.94260001_96110000dup	VUS	Maternal
64	IMSSR	33	18.5714	seq[GRCh37]dup(1)(q41q41)chr1:g.219360001_220460000dup	VUS	Maternal
65	IMSSR	24	18.7143	seq[GRCh37]dup(11)(p11.2p11.2)chr11:g.47210001_47360000dup	VUS	Maternal
66	IMSSR	25	20.5714	seq[GRCh37]dup(12)(p11.22p11.22)chr12:g.27860002_28360001dup	VUS	Maternal
67	IMSSR	29	18.8571	seq[GRCh37]del(15)(q11.2q11.2)chr15:g.22676624_23226623del	P	Maternal
68	IMSSR	25	21.1429	seq[GRCh37]del(15)(q11.2q11.2)chr15:g.22726624_23276623del	VUS	Maternal
69	IMSSR	34	21.1429	seq[GRCh37]dup(15)(q13.2q13.3)chr15:g.30926624_32426623dup	VUS	Maternal
70	IMSSR	30	18.4286	seq[GRCh37]del(16)(p11.2p11.2)chr16:g.28310001_30310000del	P	Maternal
71	IMSSR	29	19.7143	seq[GRCh37]dup(16)(p11.2p11.2)chr16:g.29710001_30210000dup	P	De novo
72	IMSSR	26	19.7143	seq[GRCh37]del(16)(p13.3p13.3)chr16:g.6760001_7260000del	VUS	Maternal
73	IMSSR	31	19.1429	seq[GRCh37]del(17)(q12q12)chr17:g.34800001_36250000del	VUS	De novo
74	IMSSR	28	19.7143	seq[GRCh37]dup(18)(q11.2q11.2)chr18:g.20060001_21160000dup seq[GRCh37]dup(19)(p12q11)chr19:g.24210001_27760000dup	VUS VUS	Maternal Paternal
75	IMSSR	33	19.2857	seq[GRCh37]del(2)(q14.3q21.1)chr2:g.129529852_131279851del	VUS	Maternal
76	IMSSR	31	19.1429	seq[GRCh37]dup(22)(q11.21q11.21)chr22:g.18850001_21600004dup	P	De novo
77	IMSSR	24	19.8571	seq[GRCh37]dup(22)(q11.21q11.21)chr22:g.18900001_21550004dup	P	Maternal
78	IMSSR	23	18.8571	seq[GRCh37]del(22)(q11.21q11.21)chr22:g.20650005_21500004del	VUS	Maternal
79	IMSSR	26	19.7143	seq[GRCh37]del(22)(q11.21q11.22)chr22:g.22150005_22650004del	VUS	Paternal
80	IMSSR	24	17.5714	seq[GRCh37]dup(3)(p26.3p26.3)chr3:g.1410001_2660000dup	VUS	Paternal
81	IMSSR	32	21.5714	seq[GRCh37]del(4)(q28.1q28.1)chr4:g.126532601_127882600del	VUS	Paternal
82	IMSSR	33	18.8571	seq[GRCh37]del(7)(q31.1q31.1)chr7:g.110800001_111300000del	VUS	Maternal
83	IMSSR	28	19.4286	seq[GRCh37]del(7)(q31.1q31.1)chr7:g.110950001_111450000del seq[GRCh37]del(13)(q14.3q21.1)chr13:g.54920001_59070000del	VUS VUS	De novo Paternal
84	IMSSR	27	18.2857	seq[GRCh37]del(7)(q35q35)chr7:g.143275001_143975000del	VUS	Paternal
85	IMSSR	22	18.5714	seq[GRCh37]del(7)(q11.21q11.21)chr7:g.64600001_65200000del	VUS	Maternal
86	IMSSR	26	18.7143	seq[GRCh37]dup(8)(p23.2p23.2)chr8:g.3560001_5410000dup	VUS	Paternal
87	IMSSR	29	19.2857	seq[GRCh37]del(9)(p23p23)chr9:g.11810001_12310000del	VUS	Paternal
88	IMSSR	27	19.5714	seq[GRCh37]dup(X)(p22.31p22.31)chrX:g.6410001_8160000dup	VUS	Maternal
89	IMSSR	26	17.8571	seq[GRCh37]del(X)(p22.31p22.31)chrX:g.6960001_7310000del	P	Maternal
90	IMSSR	27	19.8571	seq[GRCh37] del(13)(q21.1q21.1)chr13:g.55820001_57420000del	VUS	Maternal
91	IMSSR	29	18.5714	seq[GRCh37]del(15)(q11.2q11.2)chr15:g.22776624_23076623del	P	Maternal
92	IMSSR	25	18.7143	seq[GRCh37]del(4)(q35.2q35.2)chr4:g.189432601_190932600del	VUS	Paternal
93	IMSSR	31	17.8571	seq[GRCh37]del(X)(q25q25)chrX:g.123460001_123760000del	P	Maternal
94	IMSSR	29	18	seq[GRCh37]dup(10)(q11.21q11.21)chr10:g.42810001_44760000dup seq[GRCh37]del(X)(p22.31p22.31)chrX:g.6410001_8160000del	VUS P	De novo Maternal
95	IMSSR	32	18.7143	seq[GRCh37]dup(15)(q13.1q13.2)chr15:g.29476624_30676623dup	VUS	De novo
96	IMSSR	30	23	seq[GRCh37]dup(16)(p11.2p11.2)chr16:g.31910001_33860000dup	VUS	Paternal
97	IMSSR	28	18	seq[GRCh37]dup(16)(p13.11p13.11)chr16:g.14860001_16460000dup	LP	Maternal
98	IMSSR	33	18	seq[GRCh37]dup(18)(q12.3q12.3)chr18:g.38710001_39710000dup	VUS	Maternal
99	IMSSR	29	18.1429	seq[GRCh37]dup(22)(q11.21q11.21)chr22:g.18850001_21450004dup	P	Maternal
100	IMSSR	31	18.4286	seq[GRCh37]dup(X)(p22.31p22.31)chrX:g.6410001_8160000dup	VUS	Maternal
101	IMSSR	31	18.2857	seq[GRCh37]dup(X)(Xp22.31-Xp22.31)chrX:g.6410001_8110000dup	VUS	Paternal
102	INIPTR	26	19.5714	seq[GRCh37]del(15)(q13.3q14)chr15:g.32876624_34676623del	VUS	Maternal
103	INIPTR	29	20.4286	seq[GRCh37]dup(16)(p12.3p12.3)chr16:g.15460001_18260000dup	VUS	Maternal
104	INIPTR	30	21.2857	seq[GRCh37]del(2)(q32.1q32.3)chr2:g.189079852_192329851del	P	Maternal
105	INIPTR	23	21.5714	seq[GRCh37]del(22)(q11.21q11.21)chr22:g.18900001_21450004del	P	De novo
106	INIPTR	27	21	seq[GRCh37]del(8)(p23.2p23.1)chr8:g.5760001_6260000del	VUS	Paternal
107	INIPTR	25	18.2857	seq[GRCh37]del(8)(q21.3q21.3)chr8:g.89515101_90015100del	VUS	Paternal
108	INIPTR	25	26.1429	seq[GRCh37]dup(X)(p22.31p22.31)chrX:g.6410001_8160000dup	VUS	Maternal
109	INIPTR	27	17.8571	seq[GRCh37]del(15)(q11.2q11.2)chr15:g.22676624_23276623del	P	Maternal
110	INIPTR	29	20	seq[GRCh37]dup(22)(q11.21q11.21)chr22:g.18900001_21450004dup	P	Maternal
111	INIPTR	23	18.5714	seq[GRCh37]dup(8)(p23.3p23.2)chr8:g.1810001_6110000dup	VUS	Maternal
112	Mixed indications	39	17.8571	seq[GRCh37]dup(3)(q22.1q22.1)chr3:g.129910005_131410004dup	VUS	Paternal
113	Mixed indications	30	26.7143	seq[GRCh37]dup(8)(p21.3p21.3)chr8:g.19660001_21160000dup seq[Grch37]dup(X)(p22.31p22.31)chrX:g.6460001_8160000dup	VUS VUS	Maternal Paternal
114	Mixed indications	36	20	seq[GRCh37]dup(X)(p11.21q12)chrX:g.57210001_66660000dup	VUS	Paternal
115	Other indications	27	22.7143	seq[GRCh37]dup(11)(q22.3q22.3)chr11:g.104317001_104967000dup seq[GRCh37]dup(15)(q13.1q13.2)chr15:g.28976624_30376623dup	VUS VUS	Paternal Paternal
116	Other indications	33	24	seq[GRCh37]dup(15)(q26.3q26.3)chr15:g.101226624_101926623dup	VUS	Maternal
117	Other indications	27	18.4286	seq[GRCh37]dup(18)(q22.1q22.1)chr18:g.65460001_66460000dup	VUS	Paternal
118	Other indications	30	19.1429	seq[GRCh37]del(4)(p15.1p15.1)chr4:g.27734501_28284500del	VUS	Maternal
119	Other indications	31	19.1429	seq[GRCh37]dup(8)(q21.3q21.3)chr8:g.90565101_91865100dup	VUS	Paternal
120	Other indications	22	18.8571	seq[GRCh37]dup(X)(p22.31p22.31)chrX:g.6410001_8160000dup	VUS	Maternal
121	Other indications	29	17	seq[GRCh37]del(18)(q22.1q22.2)chr18:g.63860001_67410000del	VUS	Paternal
122	Other indications	31	18.5714	seq[GRCh37]del(7)(q11.21q11.21)chr7:g.64500001_65150000del	VUS	Maternal
123	Other indications	32	20.2857	seq[GRCh37]dup(16)(p13.11p13.11)chr16:g.14860001_16410000dup	VUS	De novo
